# Supplementary material for: Live-imaging of endothelial Erk activity reveals dynamic and sequential signalling events during regenerative angiogenesis
Source: eLife. 2021 May 18;10:e62196. doi: 10.7554/eLife.62196 (PMC8175085; doi:10.7554/eLife.62196)
Supplement: Figure 3—figure supplement 2—source data 1. [file elife-62196-fig3-figsupp2-data1.xlsx]

## Sheet: Sheet1
Figure 3-figure supplement 2-source data 1					Figure 3-figure supplement 2D						Figure 3-figure supplement 2G					Figure 3-figure supplement 2J
						Pre-ablation	15 mpa	3 hpa				Uninjected control	spi1/csf3r MO				Uninjected control	spi1/csf3r MO
					Larva 1	0	1	9			Embryo 1	41	4			Larva 1	100	62.7417
					Larva 2	1	0	7			Embryo 2	33	4			Larva 2	100	78.9673
					Larva 3	0	1	15			Embryo 3	29	3			Larva 3	100	92.1483
					Larva 4	1	1	10			Embryo 4	19	7			Larva 4	77.6467	100
					Larva 5	0	0	9			Embryo 5	31	2			Larva 5	100	84.3248
					Larva 6	0	1	5			Embryo 6	13	0			Larva 6	100	100
					Larva 7	1	0	11			Embryo 7	21	5			Larva 7	82.5541	100
					Larva 8	1	2	12			Embryo 8	26	0			Larva 8	100	77.0614
					Larva 9	1	0	9			Embryo 9	31	7			Larva 9	100	85.6947
					Larva 10	0	1	8			Embryo 10	26	0			Larva 10	100	100
					Larva 11	0	1	12			Embryo 11	26	4			Larva 11	100	74.1077
					Larva 12	0	1	9			Embryo 12	50	1			Larva 12		76.363
					Larva 13	0	1	6			Embryo 13	29	4			Larva 13		100
					Larva 14	0	2	16			Embryo 14	8	1
					Larva 15	1		9			Embryo 15	21	2
					Larva 16	1		9			Embryo 16	24	3
					Larva 17	1		4			Embryo 17	29	6
					Larva 18	0		7			Embryo 18	21	5
					Larva 19	1		11			Embryo 19	21	9
					Larva 20	1		5			Embryo 20	26	14
					Larva 21	0		6			Embryo 21	25	0
					Larva 22	0		4			Embryo 22	19	3
					Larva 23	0		5			Embryo 23	23	9
					Larva 24	1		7			Embryo 24	21	2
					Larva 25	1					Embryo 25	22	2
											Embryo 26	17
											Embryo 27	15
											Embryo 28	22
											Embryo 29	27
